# Supplementary material for: Organelle Genome Inheritance in Deparia Ferns (Athyriaceae, Aspleniineae, Polypodiales)
Source: Front Plant Sci. 2018 Apr 13;9:486. doi: 10.3389/fpls.2018.00486 (PMC5932399; doi:10.3389/fpls.2018.00486)
Supplement: Supplementary file 2 [file Data_Sheet_2.XLSX]

## Sheet: Table S1
Table S1. Samples and their GenBank numbers used in ptDNA and mtDNA phylogenies.
Taxa	Collection no. (Herbarium)	Locality	GenBank no.
			trnL-L-F	rpl2 intron
Deparia × lobatocrenata	Kuo3953 (TAIF)	Cultivated (Japan)	KY296535	MG972653*
Deparia × nakaikeana	TNS-9507647 (TNS)	Kathmandu (Nepal)	MG722883*	MG972651*
Deparia × tomitaroana	Kuo4304 (TAIF)	Orchid Is. (Taiwan)	MG972665*	MG972641*
Deparia × tomitaroana	Kuo4305 (TAIF)	Taidong County (Taiwan)	MG972667*	MG972643*
Deparia × tomitaroana	Kuo4306 (TAIF)	Taipei City (Taiwan)	MG972669*	MG972645*
Deparia × tomitaroana	Kuo4307 (TAIF)	Chiai County (Taiwan)	MG972670*	MG972646*
Deparia × tomitaroana	Kuo4308 (TAIF)	Pindong County (Taiwan)	MG972673*	MG972649*
Deparia × tomitaroana	TAIF-304145 (TAIF)	Taidong County (Taiwan)	MG972671*	MG972647*
Deparia × tomitaroana	TAIF-385013 (TAIF)	Guishan Is. (Taiwan)	MG972666*	MG972642*
Deparia × tomitaroana	TNS-1160773 (TNS)	Hachijo Is. (Japan)	MG972672*	MG972648*
Deparia × tomitaroana	TNS-771521 (TNS)	Kochi Pref. (Japan)	KY296539	MG972652*
Deparia × tomitaroana	Wade3664 (TAIF)	Okinawa (Japan)	MG972668*	MG972644*
Deparia aff. jiulungensis	TNS-763886 (TNS)	Saitama Pref. (Japan)	JN673897	MG972658*
Deparia bonincola	TNS-774841 (TNS)	Bonin Is. (Japan)	JN673865	MG972664*
Deparia concinna	Kuo2268 (TAIF)	Sichuan (China)	KX656148	MG972656*
Deparia conili	TNS-768165 (TNS)	Hachijo Is. (Japan)	JN673867	MG972663*
Deparia deflexa	Tsukuba Botanical Garden no. 159386	Gifu Pref. (Japan)	JN673885	MG972661*
Deparia erecta	Kuo2219 (TAIF)	Sichuan (China)	KX656151	MG972655*
Deparia formosana	Kuo2306 (TAIF)	Yilan (Taiwan)	KX656153	MG972654*
Deparia kiusiana	TNS-764364 (TNS)	Nara Pref. (Japan)	JN673874	MG972662*
Deparia lancea	Kuo4046 (TAIF)	Taichung City (Taiwan)	MG972674*	MG972650*
Deparia otomasui	TNS-764339 (TNS)	Kumamoto Pref. (Japan)	JN673893	MG972660*
Deparia petersenii	Kuo1922 (TAIF)	Taipei (Taiwan)	JN673925	MG972657*
Deparia pterorachis	TNS-766637 (TNS)	Nagano Pref. (Japan)	JN673896	MG972659*
Woodwardia radicans	AK-296971 (AK)	Cultivated, source unknown	DQ683434	-
	Fischer-01/20/09-3	n/a	-	KJ944514
Oceaniopteris gibba	WELT-P026063 (WELT)	New Caledonia	KF975717	-
	Knie-12/22/11-3	n/a	-	KP757853
*accession numbers for sequences generated in this study
abbreviations: TNS, National Museum of Nature and Science; TAIF, Taiwan Forestry Research Institute; AK, Auckland War Memorial Museum; WELT, Museum of New Zealand.
